# Supplementary material for: Detection of Methylated CDO1 in Plasma of Colorectal Cancer; A PCR Study
Source: PLoS One. 2014 Dec 3;9(12):e113546. doi: 10.1371/journal.pone.0113546 (PMC4254285; doi:10.1371/journal.pone.0113546)
Supplement: Table S1 — PCR production and sequence of primers and fluorescent probe. (XLSX) [file pone.0113546.s001.xlsx]

## Sheet: Sheet1
Supplement Table 1. PCR production and sequence of primers and fluorescent probe
Method		Gene		Forward primer (5'>3')		Fluorescent probe (5'>3')		Reverse primer (5'>3')
bisulfite sequencing†		CDO1		TAGTAGAGGGTGTTTTTAGGGG				TACCAAAACACCTCACTCAAAT
bisulfite sequencing (semi-nested PCR)		CDO1		AGGGTGTTTTTAGGGGAGTATT
Q-MSP‡		CDO1		CCACAACGACGAAAATAAAACG		FAM-TTAACGGCGCGTTTTAGTCGTTCG-TMR		TCGGCGTTTTAGGGATCGCG
Q-MSP‡		β-actin		TGGTGATGGAGGAGGTTTAGTAAGT		FAM-ACCACCACCCAACACACAATAACAAACACA-TAMRA		AACCAATAAAACCTACTCCTCCCTTAA
Abbreviations: Tm, annealing temperature
†: Bisulfite sequencing PCR was done at 95℃ for 3 min followed by 40 cycles at 95℃ for 1 min, 58℃ for 1 min, 72℃ for 2 min, and final extension at 72℃ for 10 min, in a 50 μｌ reaction volume containing 1 μl treated DNA, 5 μl 10x PCR buffer, 0.2 μmol/l dNTP mixture, 1.5 mmol/l MgCl2, 0.2 μmol/l each primer and 0.2 μl Platinum® Taq DNA Polymerase.
‡: Q-MSP was done at 95℃ for 3 min followed by 45 cycles at 95℃for 20 sec, 60℃ for 30 sec, and 72℃ for 30 sec, in a 25 μl reaction volume containing 12.5 μl treated DNA, 300 nmol/l each primer, 200 nmol/l fluorescent probe, and 25 μl iQTM supermix.
